# Supplementary material for: A Systematic Review on the Effectiveness of Antipsychotic Drugs on the Quality of Life of Patients with Schizophrenia
Source: Brain Sci. 2023 Nov 10;13(11):1577. doi: 10.3390/brainsci13111577 (PMC10669728; doi:10.3390/brainsci13111577)
Supplement: Supplementary file 1 [file brainsci-13-01577-s001.zip]

Archive with 1 entries (1 files):
- brainsci-2689321-SI.pdf
